# Supplementary material for: Accumulation of unacetylatable Snf2p at the INO1 promoter is detrimental to remodeler recycling supply for CUP1 induction
Source: PLoS One. 2020 Mar 25;15(3):e0230572. doi: 10.1371/journal.pone.0230572 (PMC7094851; doi:10.1371/journal.pone.0230572)
Supplement: S1 Dataset — (XLSX) [file pone.0230572.s002.xlsx]

## Sheet: Snf2-FLAG-IP at INO1 promoter
Figure 1A
WT	+ino	1.12143	1.38858
WT	-ino	0.110269	0.0962345
unAcSnf2p	+ino	1.31632	0.996615	1.07256
unAcSnf2p	-ino	1.1979	1.18972	0.971702
snf2D	+ino	0.0106665	0.009388
snf2D	-ino	0.0158064	0.0129371

## Sheet: Ino80 IP at INO1 promoter
Figure 1B
WT	+ino	0.726575	0.408766	0.83238
WT	-ino	0.188483	0.0550008	0.147841
unAcSnf2p	+ino	0.599805	0.755844
unAcSnf2p	-ino	0.699554	0.523992
snf2D	+ino	0.655666	1.00287	0.83343
snf2D	-ino	0.167921	0.177373	0.10075

## Sheet: Growth of yeast cells w INO
	Figure 2A
	Time	WT +ino	WT -ino	unacSnf2 +ino	unacSnf2 -ino	snf2Δ +ino	snf2Δ -ino
	0	0.19	0.205	0.205	0.2	0.235	0.23
	3	0.275	0.25	0.235	0.225	0.32	0.305
	6	0.595	0.44	0.37	0.31	0.545	0.365
	8.5	1.45	0.85	0.64	0.435	0.925	0.42
	20	7.85	6	7.4	5.5	3.5	1.1
	24	7.6	6.05	7.15	5.5	3.8	1.15
	27	7.4	5.6	6.9	5.6	4.3	0.95

## Sheet: INO1 mRNA
	Figure 2B
	WT +ino	WT -ino	unacSnf2 +ino	unacSnf2 -ino	snf2Δ +ino	snf2Δ -ino
	0.0037796	0.24223	0.00241938	0.305184	0.00187233	0.048489
	0.00488103	0.350673	0.00705886	0.287663	0.00196692	0.046162
	0.00573536	0.204617	0.00311889	0.470935	0.00131771	0.0489686

## Sheet: H3 IP at INO1 promoter
Figure 3
WT	+ino	4.51925	4.09467
WT	-ino	0.849041	0.914115
unAcSnf2p	+ino	4.04143	4.18204
unAcSnf2p	-ino	0.727292	0.627317
snf2D	+ino	4.08131	4.25788
snf2D	-ino	4.07389	3.53321

## Sheet: H4 IP at INO1 promoter
Figure 3
WT	+ino	0.925013	1.27085
WT	-ino	0.350491	0.340057
unAcSnf2p	+ino	0.90051	0.913426
unAcSnf2p	-ino	0.287362	0.387693
snf2D	+ino	0.93558	1.26071	0.966629
snf2D	-ino	1.33984	1.40918

## Sheet: ac H3 IP at INO1 promoter
Figure 3
WT	+ino	0.10406	0.110949
WT	-ino	1.0362	1.39905
unAcSnf2p	+ino	0.0780509	0.0606252
unAcSnf2p	-ino	0.927567	0.869958
snf2D	+ino	0.275311	0.246001	0.266154
snf2D	-ino	0.405326	0.409861

## Sheet: ac H4 IP at INO1 promoter
Figure 3
WT	+ino	0.0614639	0.0496434
WT	-ino	1.42158	1.02555
unAcSnf2p	+ino	0.0317844	0.0258089
unAcSnf2p	-ino	1.45287	1.31719
snf2D	+ino	0.146994	0.133252	0.0881273
snf2D	-ino	0.118245	0.147124

## Sheet: RNA pol II IP at INO1 promoter
		Figure 3
		WT	+ino	0.435225	0.51799	0.204566
		WT	-ino	1.57883	1.11126
		unAcSnf2p	+ino	0.423962	0.173795
		unAcSnf2p	-ino	1.51336	1.55713
		snf2D	+ino	0.163451	0.26669
		snf2D	-ino	0.19395	0.268307

## Sheet: Switching INO1 conditions IP
Figure 4
	SNF2
	67 -ino	0.105642	0.100862
	70 -ino	0.984279	1.25527
	67 1hr	1.16235	1.34766
	70 1hr	1.41043	0.846566
	INO80
	67 -ino	0.13936	0.121523
	70 -ino	0.555289	0.668257
	67 1hr	0.651924	0.65989
	70 1hr	0.669716	0.685933
	H3
	67 -ino	0.40374	0.643649
	70 -ino	0.848893	0.7219
	67 1hr	3.54301	3.0431
	70 1hr	4.65132	3.17645
	H4
	67 -ino	0.317322	0.373225
	70 -ino	0.345434	0.329621
	67 1hr	1.0358	1.16006
	70 1hr	1.02517	0.788766
	acH3
	67 -ino	1.19795	1.2373
	70 -ino	1.06564	0.731886
	67 1hr	0.0944539	0.120555
	70 1hr	0.0754894	0.0631866
	acH4
	67 -ino	1.05799	1.38915
	70 -ino	1.04517	1.72489
	67 1hr	0.0677714	0.043336
	70 1hr	0.045019	0.0125743
	POL II
	67 -ino	1.32331	1.36678
	70 -ino	1.56861	1.50188
	67 1hr	0.173431	0.598424
	70 1hr	0.203538	0.39422

[truncated: 5 more sheets: Switching conditions INO1 mRNA, Growth in copper, CUP1 mRNA analysis, RNA pol II at CUP1 promoter, Snf2p-IP at CUP1 promoter]
